# Supplementary material for: Efficacy and Safety of Honey Dressings in the Management of Chronic Wounds: An Updated Systematic Review and Meta-Analysis
Source: Nutrients. 2024 Jul 28;16(15):2455. doi: 10.3390/nu16152455 (PMC11314015; doi:10.3390/nu16152455)
Supplement: Supplementary file 1 [file nutrients-16-02455-s001.zip]

Archive with 1 entries (1 files):
- nutrients-3063175-supplementary.pdf
